# Supplementary material for: Aronia melanocarpa Flavonol Extract—Antiradical and Immunomodulating Activities Analysis
Source: Plants (Basel). 2023 Aug 17;12(16):2976. doi: 10.3390/plants12162976 (PMC10458422; doi:10.3390/plants12162976)
Supplement: Supplementary file 1 [file plants-12-02976-s001.zip]

Archive with 1 entries (1 files):
- plants-2541245-supplementary.pdf
